# Supplementary material for: Development of mesothelioma-specific oncolytic immunotherapy enabled by immunopeptidomics of murine and human mesothelioma tumors
Source: Nat Commun. 2023 Nov 3;14:7056. doi: 10.1038/s41467-023-42668-7 (PMC10624665; doi:10.1038/s41467-023-42668-7)
Supplement: Supplementary file 4 — Source Data [file 41467_2023_42668_MOESM4_ESM.xlsx]

## Sheet: index
	Main Figures
	index	Sheet	Description
	1	Figure 1B	% of unique eluted peptides (Human)
	2	Figure 1C	% of binders and non-binders
	3	Figure 2B	Human Peptide MHC:specificity deconvolution - 9mers
	4	Figure 3A	Peptide Overalp
	5	Figure 3B	HLAs Overalp
	6	Figure 4B	Red Cross Healthy Donors' PBMCs. SFUs per 1*10^6 PBMCs
	7	Figure 4C	Patients' PBMCs. SFUs per 1*10^6 PBMCs
	8	Figure 4D	Stimulation of T cells with mixes of peptides
	9	Figure 4E	Stimulation of T cells with tumor lysates
	10	Figure 4F	Killing assay using iCelligence (H28, H2452)
	11	Figure 5A	% of unique eluted peptides (AB12)
	12	Figure 5C	Murine Peptide MHC:specificity deconvolution - 9mers
	13	Figure 5G	ELISpot readout of the short vaccination protocol
	14	Figure 5H	ELISpot readout of the long vaccination protocol
	15	Figure 5I	% of specific killing - LDH realease
	16	Figure 5K	ELISpot readout of the immunization of tumor lysate
	17	Figure 5M	Immunization followed tumor engraftment
	18	Figure 6A	SPR response - binding of the peptide on the Adevirus capsid
	19	Figure 6C	Killing assay - RLU (x1000)
	20	Figure 6E F	Treatment of established tumors
	21	Figure 6G	Flow Cytometry of tumor samples
	Supplementary Information
	index	Sheet	Description
	1	Supp Fig1B	Number of peptides eluted per sample of different interval of lengths
	2	Supp Fig 2A	Average peptide Intensiteies vs number or replicates in which each peptide was found
	3	Supp Fig 2B	Intensity of proteins for whom peptides were found or not (not found) by immunopeptidomics
	4	Supp Fig 2C	Average source protein intensity vs number or replicates in which each corresponding peptide was found
	5	Supp Fig 2D	-Log10( predicted binding affinity [nM]) vs number or replicates in which each corresponding peptide was found
	6	Supp Fig 2E	scatter plot sshowing source portein expression vs -log10(binding affinity [nM])
	7	Supp Fig3A	percentage of binding-peptides ("binders") at different interval of lengths per each sample run.
	8	Supp Fig3B	kernel density plot showing frequency ditribution of the peptide binding affinity of peptides "found" or "not" in the known peptides' repositories.
	9	Supp Fig 5A	H2Kd levels by flow cytometry
	10	Supp Fig 5B	murine immunopeptidomics number of eluted peptides/ replicate
	11	Supp Fig 6A	PCA gene extression (reanalysis of PRJEB15230 )
	12	Supp Fig 6B	Volcano plot
	13	Supp Fig 9	Flow cytometry on splenocytes

## Sheet: Figure 1B
index
		H28	% of unique eluted peptides
		Peptide Length	Replicate_1	Replicate_2	Replicate_3
		7	4.34	7.68	4.62
		8	8.49	12.11	8.33
		9	33.76	38.17	36.37
		10	13.88	11.8	14.24
		11	11.76	9.1	12.1
		12	5.24	4.49	6.02
		13	3.74	3.26	4.35
		14	2.5	2.58	2.96
		15	2.22	1.91	2.04
		16	2.34	1.84	1.84
		17	2	1.72	1.56
		18	1.59	1.23	1.43
		19	1	1.17	0.75
		20	1.03	0.68	0.82
		21	1.34	0.25	0.65
		22	1.37	0.8	0.51
		23	1.47	0.43	0.54
		24	0.97	0.37	0.51
		25	0.97	0.43	0.37
		211H	% of unique eluted peptides
		Peptide Length	Replicate_1	Replicate_2	Replicate_3	Replicate_4	Replicate_5	Replicate_6
		7	3.21	5.15	3.65	3.03	2.98	3.1
		8	8.63	11.66	8.98	7.54	8.48	8.22
		9	40.22	36.08	44.28	45.16	49.16	50.02
		10	21.02	14.92	17.2	17.9	16.74	16
		11	12.82	9.22	11.35	11.75	10.65	10.7
		12	5.52	4.88	5.27	5.35	4.8	4.64
		13	3.54	4.97	3.34	3.36	2.84	2.95
		14	1.49	2.89	1.52	1.68	1.21	1.27
		15	0.76	1.63	0.97	0.93	0.84	0.7
		16	0.56	1.81	0.78	0.71	0.46	0.47
		17	0.53	1.18	0.6	0.66	0.43	0.5
		18	0.46	1.54	0.43	0.44	0.25	0.24
		19	0.36	1.36	0.37	0.4	0.25	0.28
		20	0.26	0.54	0.21	0.29	0.27	0.2
		21	0.13	0.81	0.25	0.2	0.25	0.23
		22	0.2	0.63	0.29	0.2	0.16	0.15
		23	0.07	0.09	0.16	0.13	0.11	0.11
		24	0.1	0.36	0.23	0.2	0.09	0.14
		25	0.13	0.27	0.12	0.09	0.04	0.08
		H2452	% of unique eluted peptides
		Peptide Length	Replicate_1	Replicate_2	Replicate_3	Replicate_4
		7	5.9093	4.07539	3.13715	4.3869
		8	11.8644	11.513	7.66139	9.61158
		9	39.2579	40.6521	42.3516	39.6649
		10	12.4141	13.4997	16.4376	14.0899
		11	9.25332	11.2583	12.7171	10.3427
		12	4.44343	4.38105	5.41872	5.39223
		13	3.43564	3.20937	3.35753	4.09749
		14	2.7027	2.64901	1.71117	2.48286
		15	2.01557	2.29241	1.42598	2.10206
		16	2.10719	1.37545	1.23153	1.61462
		17	1.14521	1.12073	0.816697	1.38614
		18	1.32845	0.967906	0.816697	0.990099
		19	0.870362	0.916964	0.622245	1.02056
		20	0.961979	0.509424	0.583355	0.654989
		21	0.732936	0.407539	0.466684	0.548363
		22	0.503894	0.356597	0.401867	0.456969
		23	0.32066	0.254712	0.33705	0.487433
		24	0.503894	0.407539	0.259269	0.39604
		25	0.229043	0.152827	0.246305	0.274181
		JL1	% of unique eluted peptides
		Peptide Length	Replicate_1	Replicate_2
		7	4.9	4.99
		8	9.57	10.07
		9	37.39	39.43
		10	14.81	13.93
		11	9.03	9.12
		12	4.09	4.31
		13	3.6	4.22
		14	2.56	2.72
		15	1.91	2.63
		16	1.91	1.59
		17	1.53	1.5
		18	2.03	1.41
		19	1.49	0.91
		20	1.07	1.09
		21	1	0.27
		22	1.26	0.77
		23	0.77	0.45
		24	0.61	0.36
		25	0.46	0.23
		MESO001	% of unique eluted peptides
		Peptide Length	Replicate_1
		7	5.31185
		8	13.5482
		9	31.7517
		10	9.04208
		11	9.19129
		12	5.58042
		13	4.65533
		14	3.6407
		15	3.90928
		16	2.68577
		17	2.29782
		18	1.9994
		19	1.43241
		20	1.2832
		21	0.925097
		22	0.80573
		23	0.746046
		24	0.626679
		25	0.566995
		MESO002 clean p95	% of unique eluted peptides
		Peptide Length	Replicate_1	Replicate_2	Replicate_3
		7	3.94312	3.11089	3.85852
		8	12.9282	12.0421	13.2476
		9	26.4383	37.2805	26.4952
		10	7.82159	11.2393	6.30225
		11	6.33484	8.98144	7.71704
		12	5.23594	5.41897	6.43087
		13	5.88235	5.01756	5.78778
		14	4.33096	3.81335	5.78778
		15	5.23594	4.01405	5.14469
		16	4.65417	2.35825	3.47267
		17	3.87847	1.55544	3.47267
		18	2.65029	1.40492	2.05788
		19	2.65029	1.05369	1.92926
		20	2.45637	1.05369	2.76527
		21	1.42211	0.401405	1.67203
		22	1.16354	0.551932	1.28617
		23	1.16354	0.150527	1.09325
		24	1.0989	0.250878	0.836013
		25	0.711054	0.301054	0.643087

## Sheet: Figure 1C
index
		9mers				8-13mers
		Percent binders	Percent non binders			Percent binders	Percent non binders
	H28 Rep 1	97.2274	2.77264		H28 Rep 1	80.3977	19.6023
	H28 Rep 2	95.6522	4.34783		H28 Rep 2	75.9346	24.0654
	H28 Rep 3	95.7944	4.20561		H28 Rep 3	76.6597	23.3403
	211H Rep 1	98.1101	1.88989		211H Rep 1	89.8775	10.1225
	211H Rep 2	96.7419	3.25815		211H Rep 2	81.8584	18.1416
	211H Rep 3	97.8051	2.19491		211H Rep 3	88.7145	11.2855
	211H Rep 4	97.8182	2.18182		211H Rep 4	89.8798	10.1202
	211H Rep 5	98.5118	1.4882		211H Rep 5	92.3551	7.64491
	211H Rep 6	98.5034	1.49664		211H Rep 6	92.9326	7.06737
	H2452 Rep 1	94.6324	5.36756		H2452 Rep 1	76.0931	23.9069
	H2452 Rep 2	96.1153	3.88471		H2452 Rep 2	92.3744	7.62565
	H2452 Rep 3	98.8987	1.10132		H2452 Rep 3	95.7737	4.22635
	H2452 Rep 4	96.9278	3.0722		H2452 Rep 4	82.6986	17.3014
	JL1 Rep 1	94.8823	5.11771		JL1 Rep 1	79.236	20.764
	JL1 Rep 2	94.0161	5.98389		JL1 Rep 2	77.7342	22.2658
	MESO001 Rep 1	94.3366	5.66343		MESO001 Rep 1	71.4	28.6
	MESO002 tum Rep 1	78.4926	21.5074		MESO002 tum Rep 1	72.6166	27.3834
	MESO002 tum Rep 2	84.2375	15.7625		MESO002 tum Rep 2	78.9321	21.0679
	MESO002 Benign	75.1295	24.8705		MESO002 Benign	71.1423	28.8577
	MESO002 tum clean Rep 1	89.1139	10.8861		MESO002 tum clean Rep 1	85.9675	14.0325
	MESO002 tum clean Rep 2	92.9496	7.05036		MESO002 tum clean Rep 2	91.2705	8.72947
	MESO002 Benign clean	87.9581	12.0419		MESO002 Benign clean	85.9375	14.0625
	Avergae:	93.357			Average:	83.1721

## Sheet: Figure 2B
index
	Peptide MHC:specificity deconvolution - 9mers
	H28 Rep 1					H28 Rep 2					H28 Rep 3
	Alleles	nB	WB	SB		Alleles	nB	WB	SB		Alleles	nB	WB	SB
	HLA-A6801	11	59	363		HLA-A6801	9	42	266		HLA-A6801	10	58	470
	HLA-A0202	2	17	290		HLA-A0202	1	7	114		HLA-A0202	5	34	220
	HLA-B35118	0	1	1		HLA-B35118	0	0	2		HLA-B35118	0	0	5
	HLA-B5302	0	5	110		HLA-B5302	1	2	19		HLA-B5302	2	0	25
	HLA-C0401	1	3	40		HLA-C0401	0	0	9		HLA-C0401	0	2	8
	HLA-C0602	16	25	138		HLA-C0602	16	18	115		HLA-C0602	28	30	173
	211H Rep 1					211H Rep 2					211H Rep 3					211H Rep 4					211H Rep 5					211H Rep 6
	Alleles	nB	WB	SB		Alleles	nB	WB	SB		Alleles	nB	WB	SB		Alleles	nB	WB	SB		Alleles	nB	WB	SB		Alleles	nB	WB	SB
	HLA-A0101	1	5	238		HLA-A0101	0	1	26		HLA-A0101	4	5	225		HLA-A0101	3	5	263		HLA-A0101	0	5	298		HLA-A0101	0	5	342
	HLA-A0301	5	38	383		HLA-A0301	1	16	168		HLA-A0301	11	42	599		HLA-A0301	10	48	624		HLA-A0301	5	49	633		HLA-A0301	4	44	770
	HLA-B0702	4	8	142		HLA-B0702	3	3	63		HLA-B0702	3	16	380		HLA-B0702	2	12	380		HLA-B0702	3	16	440		HLA-B0702	4	13	531
	HLA-B3901	0	2	190		HLA-B3901	0	2	50		HLA-B3901	3	9	415		HLA-B3901	0	10	519		HLA-B3901	1	11	603		HLA-B3901	1	10	733
	HLA-C0702	8	12	122		HLA-C0702	8	5	38		HLA-C0702	16	43	278		HLA-C0702	26	47	305		HLA-C0702	14	47	337		HLA-C0702	19	66	368
	HLA-C1203	5	7	47		HLA-C1203	1	2	12		HLA-C1203	13	36	180		HLA-C1203	13	36	172		HLA-C1203	18	43	232		HLA-C1203	21	52	291
	H2452 Rep 1					H2452 Rep 2					H2452 Rep 3					H2452 Rep 4
	Alleles	nB	WB	SB		Alleles	nB	WB	SB		Alleles	nB	WB	SB		Alleles	nB	WB	SB
	HLA-A0101	1	7	49		HLA-A0101	0	4	55		HLA-A0101	0	9	165		HLA-A0101	0	6	127
	HLA-A0201	0	7	46		HLA-A0201	0	8	45		HLA-A0201	3	28	535		HLA-A0201	5	26	379
	HLA-B3501	2	8	81		HLA-B3501	1	7	80		HLA-B3501	6	27	552		HLA-B3501	8	14	453
	HLA-B5701	2	39	332		HLA-B5701	5	57	267		HLA-B5701	16	115	1127		HLA-B5701	12	109	800
	HLA-C0401	1	2	18		HLA-C0401	1	1	11		HLA-C0401	5	9	127		HLA-C0401	6	12	104
	HLA-C0602	40	13	209		HLA-C0602	24	19	213		HLA-C0602	40	43	460		HLA-C0602	49	34	460
	JL1 Rep 1					JL1 Rep 2
	Alleles	nB	WB	SB		Alleles	nB	WB	SB
	HLA-A0205	9	10	51		HLA-A0205	3	11	25
	HLA-A0301	15	44	489		HLA-A0301	15	50	448
	HLA-B4901	9	8	228		HLA-B4901	11	7	177
	HLA-B5501	9	7	71		HLA-B5501	14	7	71
	HLA-C0304	7	3	16		HLA-C0304	9	4	17
	HLA-B0701	1	0	0		HLA-B0701	0	0	0
	MESO001 Rep 1
	Alleles	nB	WB	SB
	HLA-A0201	5	4	158
	HLA-A6801	23	39	286
	HLA-B0801	10	15	361
	HLA-B5101	5	4	161
	HLA-C0701	12	8	46
	HLA-C1502	15	10	74
	MESO002 tum clean Rep 1					MESO002 tum clean Rep 2					MESO002 Benign clean
	Alleles	nB	WB	SB		Alleles	nB	WB	SB		Alleles	nB	WB	SB
	HLA-A0101	0	4	23		HLA-A0101	2	3	76		HLA-A0101	1	0	32
	HLA-A0201	5	3	75		HLA-A0201	11	7	129		HLA-A0201	5	3	65
	HLA-B0702	1	5	123		HLA-B0702	1	6	200		HLA-B0702	2	6	97
	HLA-B0801	4	11	80		HLA-B0801	10	10	161		HLA-B0801	9	7	98
	HLA-C0701	6	1	12		HLA-C0701	5	4	31		HLA-C0701	2	0	16
	HLA-C0702	27	6	9		HLA-C0702	20	8	11		HLA-C0702	27	4	8

## Sheet: Figure 3A
index
	Peptide Overlap	H28 Rep 1	H28 Rep 2	H28 Rep 3	211H Rep 1	211H Rep 2	211H Rep 3	211H Rep 4	211H Rep 5	211H Rep 6	H2452 Rep 1	H2452 Rep 2	H2452 Rep 3	H2452 Rep 4	JL1 Rep 1	JL1 Rep 2	MESO001 Rep 1	MESO002 Rep 1	MESO002 Rep 2	MESO002 Rep 3
	H28 Rep 1	100	27.99	18.59	0.91	0.55	1.55	1.41	1.31	1.12	5.22	3.94	6.77	7.12	1.52	0.63	7.52	1.68	1.98	1.34
	H28 Rep 2	27.99	100	26.66	1.02	1.73	1	1.11	0.86	0.72	6.4	5.68	3.94	4.67	1.76	0.83	5.97	0.8	1.48	1.02
	H28 Rep 3	18.59	26.66	100	0.82	0.84	0.9	0.88	0.76	0.67	5.23	5.15	4.25	4.8	1.06	0.74	5.97	0.63	0.81	0.84
	211H Rep 1	0.91	1.02	0.82	100	17.39	22.22	21.21	20.19	18.64	2.61	2.36	2.24	2.25	8.39	6.94	0.47	1.63	4.49	1.77
	211H Rep 2	0.55	1.73	0.84	17.39	100	10.32	10.21	8.81	7.49	2.59	2.08	1.04	1.31	10.08	9.31	0.38	1.55	4.52	2.65
	211H Rep 3	1.55	1	0.9	22.22	10.32	100	43.05	39.04	36.74	2.73	1.9	4.54	4.56	8.46	6.71	1.24	2.19	5.05	2.12
	211H Rep 4	1.41	1.11	0.88	21.21	10.21	43.05	100	40.99	36.25	2.15	1.76	4.65	4.19	8.29	6.46	0.98	1.79	4.86	2.17
	211H Rep 5	1.31	0.86	0.76	20.19	8.81	39.04	40.99	100	50.5	2.1	1.65	3.84	4.01	7.31	6.17	0.89	1.66	4.75	1.71
	211H Rep 6	1.12	0.72	0.67	18.64	7.49	36.74	36.25	50.5	100	1.72	1.46	3.7	3.71	6.41	5.16	0.9	1.5	4.19	1.77
	H2452 Rep 1	5.22	6.4	5.23	2.61	2.59	2.73	2.15	2.1	1.72	100	38.13	14.53	17.95	1.88	1.93	1.49	1.65	2.34	1.41
	H2452 Rep 2	3.94	5.68	5.15	2.36	2.08	1.9	1.76	1.65	1.46	38.13	100	12.04	15.62	0.99	0.99	1.17	1.37	2.42	1.57
	H2452 Rep 3	6.77	3.94	4.25	2.24	1.04	4.54	4.65	3.84	3.7	14.53	12.04	100	39.64	0.95	0.44	2.65	1.95	3.33	1.9
	H2452 Rep 4	7.12	4.67	4.8	2.25	1.31	4.56	4.19	4.01	3.71	17.95	15.62	39.64	100	0.92	0.5	2.91	2.22	3.6	2.12
	JL1 Rep 1	1.52	1.76	1.06	8.39	10.08	8.46	8.29	7.31	6.41	1.88	0.99	0.95	0.92	100	37.84	0.89	0.67	0.86	0.76
	JL1 Rep 2	0.63	0.83	0.74	6.94	9.31	6.71	6.46	6.17	5.16	1.93	0.99	0.44	0.5	37.84	100	0.69	0.48	0.78	0.24
	MESO001 Rep 1	7.52	5.97	5.97	0.47	0.38	1.24	0.98	0.89	0.9	1.49	1.17	2.65	2.91	0.89	0.69	100	7.55	10.75	7.54
	MESO002 Rep 1	1.68	0.8	0.63	1.63	1.55	2.19	1.79	1.66	1.5	1.65	1.37	1.95	2.22	0.67	0.48	7.55	100	15.71	19.17
	MESO002 Rep 2	1.98	1.48	0.81	4.49	4.52	5.05	4.86	4.75	4.19	2.34	2.42	3.33	3.6	0.86	0.78	10.75	15.71	100	21.42
	MESO002 Rep 3	1.34	1.02	0.84	1.77	2.65	2.12	2.17	1.71	1.77	1.41	1.57	1.9	2.12	0.76	0.24	7.54	19.17	21.42	100

## Sheet: Figure 3B
index
		Cell lines
	Alleles	NCI-H28	MSTO-211H	NCI-H2452	JL-1	MESO002	MESO001
	HLA-A02	1	0	1	1	1	1
	HLA-C07	0	1	0	0	1	1
	HLA-A01	0	1	1	0	1	0
	HLA-B07	0	1	0	1	1	0
	HLA-A68	1	0	0	0	0	1
	HLA-A03	0	1	0	1	0	0
	HLA-B35	1	0	1	0	0	0
	HLA-B08	0	0	0	0	1	1
	HLA-C04	1	0	1	0	0	0

## Sheet: Figure 4B
index		MESO - Red Cross Healthy Donors' PBMCs. SFUs per 1*10^6 PBMCs
				Peptide ID
			Donor	1	2	3	4	5	6	7	8	9	10
			1	148.3	143.5	19.15	0	0	120.4	231.2	829.15	715.9	240.8
			2	21.85	35.85	43.65	13.25	10.9	24.15	74.85	138.75	57.7	28.05
			3	15.625	23.435	21.485	33.2	103.515	68.36	72.265	19.53	39.06	64.45
			4	0	47.895	160.92	120.69	245.21	151.34	201.15	151.345	120.69	329.5
			5	0	50.675	0	13.515	38.85	37.165	65.88	1.69	33.785	38.85

## Sheet: Figure 4C
index		MESO - Patients' PBMCs. SFUs per 1*10^6 PBMCs
		Peptide ID	MESO001		MESO002
		1	19.1	0	4.2	0
		2	0	0	4.2	12.5
		3	0	0	4.2	4.2
		4	0	0	4.2	4.2
		5	29.2	31.2	4.2	20.8
		6	0	9.1	12.5	37.4
		7	0	7	4.2	12.5
		8	7	23.1	4.2	4.2
		9	67.4	45.3	45.7	20.8
		10	5	0	0	4.2

## Sheet: Figure 4D
index
		Peptide ID
		MIX A					MIX B
	Donors	1	2	3	4	5	6	7	8	9	10
	1	0	8	63.7	75.7	22.3	69.7	82.7	95.3	34.3	127
	2	43.3	2.4	23.4	16.6	5.9	18.2	7.9	59.4	36.4	44.9
	3	96.3	0	0	0.1	4.1	83.3	19.4	31.3	51.8	0.9
	4	26.2	17.6	29.1	41.8	43.1	26.7	7.1	13.8	8.7	8.7

## Sheet: Figure 4E
index
	Donor 1:
	Peptide ID	Unpulsed		pulsed with H28 lysate		pulsed with H2452 lysate
	1	0	0	56	224	0	124
	2	68	72	132	40	0	0
	3	16	56	32	0	0	0
	4	52	16	0	0	0	0
	5	76	48	0	0	0	0
	6	176	212	0	0	0	0
	7	132	120	0	0	0	0
	8	36	60	252	832	60	0
	9	0	0	340	684	0	0
	10	88	4	252	0	0	0
	Donor 2:
	Peptide ID	Unpulsed			pulsed with H28 lysate			pulsed with H2452 lysate
	1	99.6	8.9	104.9	327.3	721.8	960	450.3	353.9	417.6
	2	4.9	0.9	0	0	20	0	0	0	0
	3	0	0	36.9	0	0	23.6	0	0	0
	4	0	0	0	3.6	29.1	67.3	0	0	0
	5	0	0	0	0	0	0	0	0	0
	6	171.6	203.6	299.6	583.6	561.8	476.4	872.1	801.2	459.4
	7	0	0	0	0	0	0	0	0	0
	8	0	0	0	0	0	0	257.6	0	0
	9	0	0	0	0	78.2	14.5	0	0	0
	10	0	0	0	14.5	0	92.7	0	0	0

[truncated: 25 more sheets: Figure 4F, Figure 5A, Figure 5C, Figure 5G, Figure 5H, Figure 5I, Figure 5K, Figure 5M, Figure 6A, Figure 6C, Figure 6E F, Figure 6G, Supp Fig1B, Supp Fig 2A, Supp Fig 2B, Supp Fig 2C, Supp Fig 2D, Supp Fig 2E, Supp Fig 3A, Supp Fig 3B …]
